# Supplementary material for: Assessment of blood pressure measurement technique amongst nurses working at a tertiary care cardiac center
Source: PLoS One. 2024 Sep 19;19(9):e0308485. doi: 10.1371/journal.pone.0308485 (PMC11412495; doi:10.1371/journal.pone.0308485)
Supplement: S1 Dataset — (XLSX) [file pone.0308485.s001.xlsx]

## Sheet: BP Knowledge and Skills
SNO	Age (years)	Gender	Qualification	Years of experience	Years of experiance	Time since last BP assessment training	Have you read the AHA guidelines for blood pressure measurement?	When did you last receive training on BP measuring techniques?	Q1 Was arm at the level of heart of patient while taking BP?	Q2 Was position of arm horizontal with respect to ground of patient while takin	Q3 Position of leg of patient uncrossed?	Q4 Was upper arm bared while taking BP?	Q5 Was mid portion of the inflatable cuff over the artery?	Q6 Did candidate checked the stopcock on the bulb for any malfunction?	Q7 Did candidate Checked mercury level or needle position (Aneroid) prior to de	Q8 Did candidate advised patient to stay quite during BP taking?	Q9 Was there 2-3 cm space between lower end of cuff and Antecubital fossa?	Q10 Was the position of bladder in line with radial artery?	Q11 Did candidate inflate the pressure 20mmHG above radial pulse disappearance	Q12 Did he deflate the cuff at rate of 2-3mm HG/sec?	Q13 Was the time interval 5minutes between entry to healthcare and measuring BP	Q14 Did candidate waited for 1 minute before taking 2nd reading?	Q15 Did candidate used appropriate sized cuff according to patient?	Q16 Did candidate used appropriate length cuff according to patient?	Q17 Did candidate considered it important to ensure patient has emptied his/her	Q18 Did candidate considered it important to avoid arm with IV cannula/fistula?	Q19 Was Arm and back of patient supported?	Q20 Was Mercury column at the level of the eyes /Needle (of Aneroid) clearly vi	Q21 Was candidate able to identify correct location of brachial artery?	Q22 Did candidate placed chest piece of stethoscope over brachial artery?	Q23 Did candidate asked questions about recent smoking, exercise, coffee/tea in	Q24 Do candidate recorded BP via Palpatory Method?	Q25 If yes to above question then did candidate palpated radial artery for palp	Q26 Did candidate measured BP twice on a visit?	Q27 Did candidate used both arms for BP measurement on first visit?	Q28 Did candidate checked orthostatic hypotension?	Q29 If yes to above question was his/her method appropriate?	Q30 Did candidate waited for 2-3 minutes after taking BP in lying position for	Q31 Did candidate checked pulse for orthostatic hypotension?	Q1 What recommended arm position of patient while taking BP?	Q2 What is recommended Position of leg of patient?	Q3 Should upper arm be bared while taking BP?	Q4 What should be the exact position of inflatable cuff?	Q5 Will talking during BP taking effect your reading?	Q6 What should be the length of tube?	Q7 What should be the space between lower end of cuff and Antecubital fossa?	Q8 Select the correct option regarding recommended step in event of mercury spi	Q9 How high should you inflate the pressure before you start listening?	Q10 How fast should you deflate the cuff?
1	29	Male	Degree	10	6 to 10 years	5	No	> 4 years	Yes	Yes	No	No	Yes	No	No	No	No	Yes	No	No	No	No	Yes	Yes	No	Yes	Yes	Yes	Yes	Yes	No	No	No	No	No	No				1	2	1	1	2	4	1	1	1	2
2	35	Male	Degree	16	> 10 years	16	Yes	> 4 years	Yes	Yes	Yes	Yes	Yes	No	Yes	No	Yes	Yes	No	Yes	Yes	No	Yes	Yes	No	Yes	Yes	Yes	Yes	Yes	No	No	No	No	No	No				1	2	1	1	1	2	2	1	2	1
3	34	Male	Diploma	9	6 to 10 years	9	Yes	> 4 years	Yes	Yes	Yes	Yes	Yes	No	Yes	No	Yes	Yes	No	Yes	Yes	No	Yes	Yes	No	No	Yes	Yes	Yes	Yes	No	No	No	No	No	No				1	2	1	1	1	1	2	1	3	1
4	30	Male	Degree	6	6 to 10 years	6	Yes	> 4 years	Yes	Yes	Yes	Yes	Yes	No	Yes	No	Yes	Yes	No	Yes	Yes	No	Yes	Yes	No	No	Yes	Yes	Yes	Yes	No	No	No	No	No	No				1	4	1	1	1	4	1	1	3	1
5	43	Female	Degree	23	> 10 years	23	No	> 4 years	Yes	Yes	Yes	No	Yes	No	Yes	No	Yes	Yes	No	Yes	Yes	No	Yes	Yes	No	Yes	Yes	Yes	Yes	Yes	No	No	No	No	No	No				1	1	1	1	3	4	4	4	1	2
6	37	Male	Degree	13	> 10 years	13	Yes	> 4 years	Yes	Yes	No	No	Yes	No	Yes	Yes	Yes	Yes	No	Yes	No	No	Yes	Yes	No	Yes	Yes	Yes	Yes	Yes	No	No	No	No	No	No				3	1	1	1	2	1	2	4	2	1
7	30	Male	Diploma	2	Up to 5 years	2	Yes	1 to 2 years	Yes	Yes	Yes	Yes	Yes	No	Yes	No	Yes	Yes	No	Yes	Yes	No	Yes	Yes	No	Yes	Yes	Yes	Yes	Yes	No	No	No	No	No	No				1	2	1	1	1	4	1	4	4	1
8	32	Male	Diploma	10	6 to 10 years	10	Yes	> 4 years	Yes	Yes	No	No	Yes	No	Yes	No	Yes	Yes	No	Yes	Yes	No	Yes	Yes	No	Yes	Yes	Yes	Yes	Yes	No	No	No	No	No	No				1	2	1	1	2	4	4	2	3	1
9	32	Male	Diploma	6	6 to 10 years	6	No	> 4 years	Yes	Yes	Yes	Yes	Yes	No	Yes	No	Yes	Yes	No	Yes	Yes	Yes	Yes	Yes	No	Yes	Yes	Yes	Yes	Yes	No	No	No	No	No	No				1	2	1	1	1	4	1	1	2	1
10	28	Female	Degree	5	Up to 5 years	5	Yes	> 4 years	Yes	Yes	Yes	Yes	Yes	No	Yes	No	No	Yes	No	Yes	No	No	Yes	Yes	No	Yes	No	Yes	Yes	Yes	No	No	No	No	No	No				1	2	1	1	2	4	1	1	4	4
11	29	Female	Degree	7	6 to 10 years	7	Yes	> 4 years	Yes	Yes	Yes	No	Yes	No	Yes	No	Yes	Yes	No	Yes	Yes	No	Yes	Yes	No	No	Yes	Yes	Yes	Yes	No	No	No	No	No	No				1	2	1	1	1	4	1	4	4	1
12	33	Female	Degree	5	Up to 5 years	5	Yes	> 4 years	Yes	No	Yes	No	Yes	Yes	Yes	No	Yes	Yes	No	Yes	No	No	Yes	Yes	No	Yes	No	Yes	Yes	Yes	No	No	No	No	No	No				2	2	1	1	1	4	1	4	4	1
13	31	Male	Degree	7	6 to 10 years	7	No	> 4 years	Yes	Yes	Yes	Yes	Yes	No	Yes	No	Yes	Yes	No	Yes	Yes	No	Yes	Yes	No	Yes	Yes	Yes	Yes	Yes	No	No	No	No	No	No				1	2	1	1	3	2	1	4	2	1
14	32	Male	Degree	7	6 to 10 years	7	Yes	> 4 years	Yes	No	Yes	Yes	Yes	No	Yes	No	Yes	Yes	No	Yes	No	No	Yes	Yes	No	Yes	No	Yes	Yes	Yes	No	No	No	No	No	No				1	2	3	1	1	4	1	4	3	1
15	32	Male	Degree	10	6 to 10 years	10	No	> 4 years	Yes	Yes	Yes	No	Yes	No	Yes	No	Yes	Yes	No	Yes	Yes	No	Yes	Yes	No	Yes	No	Yes	Yes	Yes	No	No	No	No	No	No				3	2	3	1	1	1	1	1	4	2
16	27	Female	Degree	5	Up to 5 years	5	No	> 4 years	Yes	Yes	Yes	No	Yes	No	Yes	No	Yes	Yes	No	Yes	Yes	No	Yes	Yes	No	No	Yes	Yes	Yes	Yes	No	No	No	No	No	No				1	3	1	1	1	4	2	4	3	2
17	30	Male	Degree	5	Up to 5 years	5	No	> 4 years	Yes	Yes	No	No	Yes	No	Yes	No	Yes	Yes	No	Yes	Yes	No	Yes	Yes	No	Yes	No	Yes	Yes	Yes	No	No	No	No	No	No				2	4	1	1	1	2	1	4	4	3
18	30	Female	Diploma	10	6 to 10 years	10	Yes	> 4 years	Yes	Yes	Yes	No	Yes	No	No	No	Yes	Yes	No	Yes	Yes	No	Yes	Yes	No	Yes	No	Yes	Yes	Yes	No	No	No	No	No	No				1	2	3	1	2	4	1	1	1	2
19	32	Male	Degree	8	6 to 10 years	8	Yes	> 4 years	Yes	Yes	Yes	Yes	Yes	Yes	Yes	No	Yes	Yes	No	Yes	Yes	No	Yes	Yes	No	Yes	Yes	Yes	Yes	Yes	No	No	No	No	No	No				1	3	1	1	2	4	1	4	3	2
20	33	Male	Degree	9	6 to 10 years	9	No	> 4 years	Yes	Yes	Yes	Yes	Yes	No	Yes	No	Yes	Yes	No	Yes	Yes	No	Yes	Yes	No	Yes	Yes	Yes	Yes	Yes	No	No	No	No	No	No				1	2	1	1	1	4	1	2	1	1
21	34	Female	Degree	10	6 to 10 years	10	Yes	> 4 years	Yes	Yes	No	Yes	Yes	No	Yes	No	Yes	Yes	No	Yes	Yes	No	Yes	Yes	No	Yes	Yes	Yes	Yes	Yes	No	No	No	No	No	No				1	4	1	1	1	4	1	4	2	4
22	31	Male	Degree	5	Up to 5 years	5	No	> 4 years	Yes	Yes	Yes	No	Yes	No	Yes	No	Yes	Yes	No	Yes	Yes	No	Yes	Yes	No	Yes	Yes	Yes	Yes	Yes	No	No	No	No	No	No				3	2	1	1	1	4	1	4	3	1
23	30	Male	Degree	7	6 to 10 years	7	Yes	> 4 years	Yes	Yes	Yes	No	Yes	No	Yes	No	Yes	Yes	No	Yes	Yes	No	Yes	Yes	No	Yes	Yes	Yes	Yes	Yes	No	No	No	No	No	No				1	3	3	1	3	4	1	4	3	1
24	30	Male	Degree	8	6 to 10 years	8	No	> 4 years	Yes	Yes	Yes	Yes	Yes	No	Yes	No	Yes	Yes	No	Yes	No	No	Yes	Yes	No	Yes	Yes	Yes	Yes	Yes	No	No	No	No	No	No				2	2	1	1	1	4	1	4	3	1
25	38	Female	Degree	17	> 10 years	17	No	> 4 years	Yes	No	No	No	Yes	No	No	No	Yes	Yes	No	Yes	Yes	No	Yes	Yes	No	No	No	Yes	Yes	Yes	No	No	No	No	No	No				1	4	3	1	1	4	1	4	2	1
26	41	Male	Degree	15	> 10 years	15	Yes	> 4 years	Yes	Yes	Yes	No	Yes	No	Yes	Yes	Yes	Yes	No	Yes	Yes	No	Yes	Yes	No	No	Yes	Yes	Yes	Yes	No	No	No	No	No	No				1	2	3	1	1	2	1	4	3	2
27	31	Male	Degree	5	Up to 5 years	5	Yes	> 4 years	Yes	Yes	Yes	Yes	Yes	No	Yes	No	Yes	Yes	No	No	Yes	No	Yes	Yes	No	Yes	No	Yes	Yes	Yes	No	No	No	No	No	No				1	4	1	1	1	1	1	4	4	1
28	27	Male	Degree	8	6 to 10 years	8	No	> 4 years	Yes	Yes	No	Yes	Yes	No	Yes	No	Yes	Yes	No	Yes	Yes	Yes	Yes	Yes	No	Yes	Yes	Yes	Yes	Yes	No	No	No	No	No	No				3	2	1	1	1	4	4	4	4	1
29	53	Male	Certificate	33	> 10 years	33	No	> 4 years	Yes	No	Yes	Yes	Yes	No	Yes	No	Yes	Yes	No	Yes	Yes	No	Yes	Yes	No	Yes	Yes	Yes	Yes	Yes	No	No	No	No	No	No				2	2	1	1	2	4	1	4	4	2
30	30	Male	Degree	4	Up to 5 years	4	No	> 4 years	Yes	No	Yes	Yes	Yes	No	Yes	No	Yes	Yes	No	Yes	Yes	No	Yes	Yes	No	Yes	Yes	Yes	Yes	Yes	No	No	No	No	No	No				2	2	1	1	2	1	1	4	4	2
31	34	Male	Degree	14	> 10 years	14	No	> 4 years	Yes	Yes	Yes	Yes	Yes	No	Yes	No	Yes	Yes	No	Yes	Yes	No	Yes	Yes	No	No	Yes	Yes	Yes	Yes	No	No	No	No	No	No				3	4	1	1	2	4	1	4	1	1
32	28	Female	Diploma	3	Up to 5 years	3	No	3 to 4 years	Yes	Yes	Yes	Yes	Yes	No	Yes	No	Yes	Yes	No	Yes	Yes	No	Yes	Yes	No	No	Yes	Yes	Yes	Yes	No	No	No	No	No	No				1	2	1	1	1	4	1	4	2	1
33	38	Female	Degree	7	6 to 10 years	7	No	> 4 years	Yes	Yes	Yes	Yes	Yes	No	Yes	No	Yes	Yes	No	Yes	Yes	No	Yes	Yes	No	No	Yes	Yes	Yes	Yes	No	No	No	No	No	No				1	2	1	1	1	4	1	4	4	4
34	27	Male	Diploma	7	6 to 10 years	7	No	> 4 years	Yes	Yes	Yes	Yes	Yes	No	Yes	No	Yes	Yes	No	Yes	Yes	No	Yes	Yes	No	Yes	Yes	Yes	Yes	Yes	No	No	No	No	No	No				1	1	1	1	3	4	4	4	4	1
35	34	Male	Degree	12	> 10 years	21	Yes	> 4 years	Yes	Yes	Yes	Yes	Yes	No	Yes	No	Yes	Yes	No	Yes	Yes	No	Yes	Yes	No	Yes	No	Yes	Yes	Yes	No	No	No	No	No	No				1	2	1	1	1	1	1	4	1	1
36	32	Male	Degree	7	6 to 10 years	7	No	> 4 years	Yes	Yes	Yes	Yes	Yes	No	Yes	No	Yes	Yes	No	Yes	No	No	Yes	Yes	No	Yes	No	Yes	Yes	Yes	No	No	No	No	No	No				2	3	1	1	1	1	4	4	4	4
37	30	Female	Diploma	10	6 to 10 years	10	No	> 4 years	Yes	No	No	Yes	Yes	Yes	Yes	No	Yes	No	No	Yes	No	No	Yes	Yes	No	Yes	No	Yes	Yes	Yes	No	No	No	No	No	No				1	2	3	1	1	4	4	4	3	1
38	37	Male	Degree	20	> 10 years	20	No	> 4 years	Yes	Yes	Yes	Yes	Yes	No	Yes	No	Yes	Yes	No	Yes	No	No	Yes	Yes	No	Yes	Yes	Yes	Yes	Yes	No	No	No	No	No	No				2	2	1	1	2	4	1	4	2	1
39	33	Male	Degree	9	6 to 10 years	9	No	> 4 years	Yes	Yes	Yes	Yes	Yes	No	Yes	No	Yes	Yes	No	Yes	Yes	No	Yes	Yes	No	Yes	Yes	Yes	Yes	Yes	No	No	No	No	No	No				2	3	1	1	2	4	1	4	4	1
40	28	Female	Degree	15	> 10 years	15	No	> 4 years	Yes	Yes	Yes	Yes	Yes	No	Yes	No	Yes	Yes	No	Yes	Yes	No	Yes	Yes	No	No	No	Yes	Yes	Yes	No	No	No	No	No	No				3	2	3	1	1	1	1	4	2	1
41	29	Female	Degree	16	> 10 years	16	No	> 4 years	Yes	Yes	Yes	No	Yes	No	Yes	No	Yes	Yes	No	Yes	Yes	No	Yes	Yes	No	No	Yes	Yes	Yes	Yes	No	No	No	No	No	No				1	2	1	1	1	4	1	4	2	1
42	40	Female	Degree	15	> 10 years	15	No	> 4 years	Yes	Yes	No	Yes	Yes	No	Yes	No	Yes	Yes	No	Yes	Yes	Yes	Yes	Yes	No	Yes	No	Yes	Yes	Yes	No	No	No	No	No	No				3	1	1	1	1	1	4	4	1	1
43	36	Male	Degree	12	> 10 years	12	No	> 4 years	Yes	Yes	Yes	Yes	Yes	No	Yes	No	Yes	Yes	No	Yes	Yes	No	Yes	Yes	No	Yes	Yes	Yes	Yes	Yes	No	No	No	No	No	No				1	2	1	1	4	4	1	4	3	1
44	34	Male	Degree	8	6 to 10 years	8	No	> 4 years	Yes	Yes	No	Yes	Yes	No	Yes	No	Yes	Yes	No	Yes	Yes	No	Yes	Yes	No	Yes	Yes	Yes	Yes	Yes	No	No	No	No	No	No				1	2	1	1	2	4	1	4	3	2
45	28	Female	Degree	5	Up to 5 years	5	No	> 4 years	Yes	Yes	Yes	No	No	No	Yes	No	Yes	Yes	No	Yes	Yes	No	Yes	Yes	No	No	No	Yes	Yes	Yes	No	No	No	No	No	No				1	2	1	1	2	4	1	4	4	1
46	35	Male	Degree	10	6 to 10 years	10	No	> 4 years	Yes	Yes	Yes	Yes	Yes	No	Yes	No	Yes	Yes	No	Yes	Yes	No	Yes	Yes	No	Yes	No	Yes	Yes	Yes	No	No	No	No	No	No				1	2	1	1	3	4	1	4	4	2
47	27	Female	Degree	7	6 to 10 years	7	Yes	> 4 years	No	No	No	No	No	No	No	No	No	No	No	No	No	No	No	No	No	No	No	No	No	No	No	No	No	No	No	No				2	1	2	1	1	3	1	1	2	1
48	26	Female	Diploma	7	6 to 10 years	7	No	> 4 years	Yes	Yes	Yes	Yes	Yes	No	Yes	No	Yes	Yes	No	Yes	No	No	Yes	Yes	No	Yes	Yes	Yes	Yes	Yes	No	No	No	No	No	No				1	2	3	1	1	3	4	4	2	1
49	27	Male	Diploma	3	Up to 5 years	3	No	3 to 4 years	Yes	Yes	Yes	No	Yes	No	Yes	No	Yes	Yes	No	Yes	Yes	No	Yes	Yes	No	No	Yes	Yes	Yes	Yes	No	No	No	No	No	No				1	2	3	1	1	4	4	4	3	1
50	39	Female	Degree	14	> 10 years	14	No	> 4 years	Yes	Yes	Yes	Yes	Yes	No	Yes	No	Yes	Yes	No	Yes	Yes	No	Yes	Yes	No	Yes	Yes	Yes	Yes	Yes	No	No	No	No	No	No				1	2	1	1	1	1	1	4	2	1
51	34	Male	Degree	10	6 to 10 years	10	No	> 4 years	Yes	Yes	Yes	Yes	Yes	No	Yes	No	Yes	Yes	No	Yes	Yes	No	Yes	Yes	No	Yes	No	Yes	Yes	Yes	No	No	No	No	No	No				1	2	1	1	1	4	4	4	4	4
52	10	Female	Degree	10	6 to 10 years	10	No	> 4 years	Yes	Yes	No	Yes	Yes	No	Yes	No	Yes	Yes	No	Yes	Yes	No	Yes	Yes	No	Yes	Yes	Yes	Yes	Yes	No	No	No	No	No	No				1	2	1	1	1	4	4	4	1	1
53	30	Male	Degree	11	> 10 years	11	Yes	> 4 years	Yes	Yes	Yes	Yes	Yes	No	Yes	No	Yes	Yes	No	Yes	Yes	No	Yes	Yes	No	Yes	Yes	Yes	Yes	Yes	No	No	No	No	No	No				1	1	3	1	3	4	1	4	1	1
54	32	Male	Degree	8	6 to 10 years	8	Yes	> 4 years	Yes	Yes	Yes	Yes	Yes	No	Yes	No	Yes	Yes	No	Yes	Yes	No	Yes	Yes	No	Yes	Yes	Yes	Yes	Yes	No	No	No	No	No	No				1	2	1	1	1	1	1	4	1	1
55	40	Male	Degree	15	> 10 years	15	No	> 4 years	Yes	Yes	Yes	No	Yes	No	Yes	No	Yes	Yes	No	Yes	Yes	No	Yes	Yes	No	Yes	Yes	Yes	Yes	Yes	No	No	No	No	No	No				1	2	1	1	1	4	1	4	3	1
56	26	Female	Degree	5	Up to 5 years	5	No	> 4 years	Yes	Yes	Yes	Yes	Yes	No	Yes	No	Yes	Yes	No	Yes	Yes	No	Yes	Yes	No	Yes	Yes	Yes	Yes	Yes	No	No	No	No	No	No				1	1	1	1	3	2	1	4	4	1
57	40	Female	Diploma	17	> 10 years	17	No	> 4 years	Yes	Yes	Yes	Yes	Yes	No	Yes	No	Yes	Yes	No	Yes	Yes	No	Yes	Yes	No	Yes	Yes	Yes	Yes	Yes	No	No	No	No	No	No				1	2	1	1	3	4	4	4	4	2
58	30	Male	Degree	7	6 to 10 years	7	No	> 4 years	Yes	Yes	Yes	No	Yes	Yes	Yes	Yes	Yes	Yes	No	Yes	Yes	No	Yes	Yes	No	No	Yes	Yes	Yes	Yes	No	No	No	No	No	No				1	3	3	1	1	4	4	4	4	1
59	27	Male	Diploma	5	Up to 5 years	5	No	> 4 years	Yes	Yes	Yes	No	Yes	No	Yes	No	Yes	Yes	No	Yes	Yes	No	No	Yes	No	Yes	Yes	Yes	Yes	Yes	No	No	No	No	No	No				3	2	1	1	1	1	1	4	1	1
60	32	Male	Degree	10	6 to 10 years	10	Yes	> 4 years	Yes	Yes	Yes	Yes	Yes	No	No	No	Yes	Yes	No	Yes	No	No	Yes	Yes	No	Yes	Yes	Yes	No	Yes	No	No	No	No	No	No				1	3	1	1	1	2	1	4	2	1
61	30	Female	Degree	7	6 to 10 years	7	No	> 4 years	Yes	Yes	Yes	No	Yes	No	Yes	No	Yes	Yes	No	Yes	Yes	No	Yes	Yes	No	No	No	Yes	Yes	Yes	No	No	No	No	No	No				2	2	1	1	1	4	1	4	1	1
62	28	Male	Degree	7	6 to 10 years	7	No	> 4 years	Yes	Yes	Yes	No	Yes	No	Yes	No	Yes	Yes	No	Yes	Yes	No	Yes	Yes	No	Yes	Yes	Yes	Yes	Yes	No	No	No	No	No	No				1	3	1	1	1	1	1	4	1	1
63	29	Male	Degree	14	> 10 years	14	Yes	> 4 years	Yes	Yes	Yes	Yes	Yes	No	Yes	No	Yes	Yes	No	Yes	No	No	Yes	Yes	No	No	Yes	Yes	Yes	Yes	No	No	No	No	No	No				1	2	2	2	1	1	1	1	2	1
64	55	Female	Degree	30	> 10 years	30	No	> 4 years	Yes	No	Yes	No	Yes	No	Yes	No	Yes	Yes	No	Yes	Yes	No	Yes	Yes	No	Yes	Yes	Yes	Yes	Yes	No	No	No	No	No	No				1	2	3	1	1	4	1	4	4	1
65	23	Male	Degree	5	Up to 5 years	5	Yes	> 4 years	Yes	Yes	Yes	No	Yes	No	Yes	No	Yes	Yes	No	Yes	Yes	Yes	Yes	Yes	No	Yes	Yes	Yes	Yes	Yes	No	No	No	No	No	No				1	2	2	1	4	1	1	4	4	1
66	#NULL!	Male	Degree	7	6 to 10 years	7	Yes	> 4 years	Yes	Yes	No	Yes	Yes	No	Yes	No	Yes	Yes	No	Yes	Yes	No	Yes	Yes	No	Yes	Yes	Yes	Yes	Yes	No	No	No	No	No	No				3	2	1	1	3	4	1	4	4	1
67	26	Female	Degree	5	Up to 5 years	5	No	> 4 years	Yes	Yes	Yes	Yes	No	No	Yes	No	Yes	Yes	No	Yes	Yes	No	Yes	Yes	No	No	Yes	Yes	Yes	Yes	No	No	No	No	No	No				1	4	1	1	1	4	4	4	3	1
68	32	Male	Degree	12	> 10 years	12	Yes	> 4 years	Yes	Yes	Yes	No	Yes	No	Yes	No	Yes	Yes	No	Yes	Yes	No	Yes	Yes	No	Yes	Yes	Yes	Yes	Yes	No	No	No	No	No	No				1	2	1	1	2	4	1	4	2	2
69	29	Male	Diploma	7	6 to 10 years	7	No	> 4 years	Yes	Yes	No	Yes	Yes	Yes	Yes	No	No	No	No	Yes	Yes	No	Yes	Yes	No	Yes	Yes	No	Yes	Yes	No	No	No	No	No	No				1	4	1	1	3	4	1	4	4	1
70	32	Male	Degree	13	> 10 years	#NULL!	No	> 4 years	Yes	Yes	Yes	Yes	Yes	No	No	No	Yes	Yes	No	Yes	Yes	No	Yes	Yes	No	No	Yes	Yes	No	No	No	No	No	No	No	No				3	2	1	1	1	4	1	2	1	1
71	32	Male	Degree	5	Up to 5 years	5	No	> 4 years	Yes	Yes	Yes	No	Yes	No	Yes	No	Yes	Yes	No	Yes	Yes	No	Yes	Yes	No	Yes	Yes	Yes	Yes	Yes	No	No	No	No	No	No				2	2	1	1	1	2	1	4	3	1
72	40	Female	Degree	11	> 10 years	11	No	> 4 years	Yes	Yes	Yes	Yes	Yes	Yes	No	No	No	No	No	No	No	No	No	No	No	No	No	No	No	No	No	No	No	No	No	No				4	3	1	1	1	4	1	4	2	1
73	40	Male	Degree	13	> 10 years	13	No	> 4 years	Yes	Yes	Yes	Yes	Yes	No	Yes	No	Yes	Yes	Yes	Yes	Yes	No	Yes	Yes	No	Yes	Yes	Yes	Yes	Yes	No	No	No	No	No	No				1	4	3	1	1	4	1	4	2	4
74	23	Female	Degree	3	Up to 5 years	3	No	3 to 4 years	Yes	Yes	Yes	Yes	Yes	No	Yes	No	No	Yes	Yes	Yes	No	No	Yes	Yes	No	Yes	Yes	Yes	Yes	Yes	No	Yes	Yes	No	No	No				1	2	1	1	1	4	1	4	1	4
75	30	Male	Degree	5	Up to 5 years	#NULL!	No	1 to 2 years	Yes	Yes	Yes	Yes	Yes	No	No	No	Yes	Yes	Yes	Yes	No	Yes	Yes	Yes	No	No	No	No	No	Yes	No	No	No	No	No	No				3	3	2	1	3	4	1	4	2	1
[truncated: 30 more columns]
